# Supplementary material for: University students and staff able to maintain low daily contact numbers during various COVID-19 guideline periods
Source: Epidemiol Infect. 2021 Aug 10;149:e169. doi: 10.1017/S0950268821001618 (PMC8365047; doi:10.1017/S0950268821001618)
Supplement: Supplementary file 1 [file hygsup.zip]

Archive with 2 entries (2 files):
- S0950268821001618sup001.docx
- S0950268821001618sup002.pdf
